# Supplementary material for: Dataset of "true mangroves" plant species traits
Source: Biodivers Data J. 2017 Dec 29;(5):e22089. doi: 10.3897/BDJ.5.e22089 (PMC5769720; doi:10.3897/BDJ.5.e22089)
Supplement: Supplementary material 1 — Matrix of traits per species showing the number of records per each combination. [file bdj-05-e22089-s001.xlsx]

## Sheet: grand table
Traits	Acanthus ilicifolius	Acrostichum aureum	Aegialitis annulata	Aegialitis rotundifolia	Aegiceras corniculatum	Avicennia alba	Avicennia bicolor	Avicennia eucalyptifolia	Avicennia germinans	Avicennia integra	Avicennia lanata	Avicennia marina	Avicennia officinalis	Avicennia rumphiana	Avicennia schaueriana	Bruguiera cylindrica	Bruguiera exaristata	Bruguiera gymnorhiza	Bruguiera hainesii	Bruguiera parviflora	Bruguiera rhynchopetala	Bruguiera sexangula	Camptostemon schultzii	Ceriops australis	Ceriops decandra	Ceriops tagal	Excoecaria agallocha	Kandelia candel	Kandelia obovata	Laguncularia racemosa	Lumnitzera littorea	Lumnitzera racemosa	Nypa fruticans	Osbornia octodonta	Pelliciera rhizophorae	Rhizophora apiculata	Rhizophora harrisonii	Rhizophora lamarckii	Rhizophora mangle	Rhizophora mucronata	Rhizophora racemosa	Rhizophora samoensis	Rhizophora stylosa	Scyphiphora hydrophylacea	Sonneratia alba	Sonneratia apetala	Sonneratia caseolaris	Sonneratia griffithii	Sonneratia gulngai
absolute maximum height	1				1	1		1	1		1	1	1	1	1	1	1	1	1	1		1		1	1	1		1	1	1	1	1	1	1		1			1	1			1	1	1	1	1	1	1
bark carbon (C) content per bark dry mass									1																					1									1
bark carbon/nitrogen (C/N) ratio									1																					1									1
bark litter nitrogen (N) content per bark dry mass																																							1
bark litter carbon (C) content per bark dry mass																																							1
bark litter carbon/nitrogen (C/N) ratio																																							1
bark nitrogen (N) content per bark dry mass									1																					1									1
dispersal unit floating capacity in freshwater			1		1							1					1	1		1				1	1	1						1											1
dispersal unit floating capacity in saltwater			1		1							1					1	1		1				1	1	1					1	1											1		1		1
dispersal unit length	1		1		1	2		2	1		1	2	2	1	1	1	2	3	1	2		1		1	2	4		1		2	2	1	1			1			1	2			2	1	1	1	1	1	1
dispersal unit litter C/N ratio																																							1
dispersal unit litter carbon (C) content per dry mass																																							1
dispersal unit litter nitrogen (N) content per dry mass																																							3
dispersal unit litter phosphorus (P) content per dry mass																																							2
dispersal unit litter potassium (K) content per dry mass																																							2
dispersal unit litter sodium (Na) content per dry mass																																							2
dispersal unit orientation in water			1		1							1					1	1		1				1	1	1						1											1
dispersal unit shape						1		1			1	1	1			1	1	1	1	1		1			1	1		1			1	1	1			1				1			1		1	1	1	1
dispersal unit size class	1	1	1		1	1	1		1	1		1	1	1	1	1	1	1	1	1		1		1	1	1	1	1		1	1	1	1	1	1	1	1	1	1	1	1	1	1	1	1	1	1	1	1
dispersal unit width
flower litter carbon (C) content per flower dry mass									1																														1
flower litter CN ratio									1																														1
flower litter nitrogen (N) content per flower dry mass									1																														1
germination type			1		1	1			1			1	1				1	1		1				1	1	1				1	1	1	1			1			1	1			1		1		1
leaf acid detergent fiber												1
leaf area	2		1		2				10			3			2		1	4		1				1		2	1	2		8		1		1		2		1	8	2			4		1	1
leaf area per leaf mass (SLA)	2	1	1		3	1			7			2	1	1		1	1	3		1	1	1		1		2	3		1	6	2	3		1		3			4	2			3	2	3		1		1
leaf ash content per leaf dry mass															2															2									1
leaf boron (B) content per leaf dry mass															1															1									1
leaf calcium (Ca) content per leaf area					1							1						1			1	1				1			1		1	1				1							1	1	1		1		1
leaf calcium (Ca) content per leaf dry mass									6			1			2		1			1				1						8									9				1			1
leaf carbon (C) content per leaf dry mass					1	1			6																1					5						1			6								1
leaf carbon/nitrogen (C/N) ratio					2	1			8			1						2							1	1		1		5		1				1			5	1					1	1	1
leaf cellulose content per leaf dry mass															1															1									1
leaf chlorine (Cl) content per leaf dry mass															2														2	2									1
leaf copper (Cu) content per leaf dry mass									1						2															4									5
leaf crude fiber					2	1						1	1	1	2	1		2								1	1	1	2	2	1	1				1			1	1			1	1	1
leaf cuticula thickness	1			1	1	1						1	1		2	1		1		1					1	1	1	1		2			1			1			2	1						1
leaf dry mass	1		1		1				6			1			2		1	2		1				1			1	1		7		1		1		1			7	1			2		1
leaf dry mass per area (LMA)									5			1	1	1	3	1	1	3						1	1	2		1		7		1				2		2	7	1			3		1
leaf emergences (pubescence)	1		1		1	1	1		1	1	1	1	1	1	1	1	1	1	1	1		1		1	1	1		1	1	1	1	1	1	1	1	1			1	1	1	1	1	1	1	1	1	1
leaf energy content per dry mass	1		1		1							1					1	1		1				1			1					1		1		1				1			1		1
leaf hemi-cellulose content per leaf dry mass															1															1									1
Leaf intercellular CO2 concentration									1																														2
leaf iron (Fe) content per leaf dry mass									6						2															8									9
leaf length					2	1						1	1					2		2					2	2					2		2			2				2					2		2		1
leaf length/width ratio									5																					4									4
leaf lifespan	1		1		2				1			5			1	1	1	8		1				1		4	1	1	7	2	1	2		1		4		1	8	7			6		4
leaf lignin content per leaf dry mass															2															2									2
leaf litter boron (B) content per leaf dry mass															2															2									2
leaf litter calcium (Ca) content per leaf dry mass												1			2		1			1				1						2									2				1
leaf litter carbon (C) content per leaf dry mass					2	2			2																1					2						2			2								1
leaf litter carbon/nitrogen (C/N) ratio					7	7			2			2					1	1							1	2				2		1				9			2	1			1		8		1
leaf litter cellulose content per leaf dry mass															2															2									2
leaf litter copper (Cu) content per leaf dry mass															2															2									2
leaf litter energy content per dry mass									3																					3									3
leaf litter hemi-cellulose content per leaf dry mass															2															2									2
leaf litter iron (Fe) content per leaf dry mass															2															2									2
leaf litter lignin content per leaf dry mass															1															1									1
leaf litter lignin/N ratio																		1																											1
leaf litter magnesium (Mg) content per leaf dry mass												1			2		1			1				1						2									2				1
leaf litter manganese (Mn) content per leaf dry mass															2															2									2
leaf litter nitrogen (N) content per leaf dry mass					2	2			7			2			2		1	1		1				1	1					3						2			7				1				1
leaf litter organic matter content per leaf dry mass												1					1									1																	1
leaf litter phenolics content (polyphenol) per leaf dry mass															2															2									2
leaf litter phosphorus (P) content per leaf dry mass									6			2			2		1	1		1				1						2									6				1
leaf litter potassium (K) content per leaf dry mass									3			2			2		1	1		1				1						2									4				1
leaf litter sodium (Na) content per leaf dry mass									3			1					1			1				1															2				1
leaf litter sulfur (S ) content per leaf dry mass															2															2									2
leaf litter tannins content per leaf dry mass												2					1	1								1																	1
leaf litter toughness												1					1									1																	1
leaf litter water content per leaf dry mass												1					1									1																	1
leaf litter zinc (Zn) content per leaf dry mass															2															2									2
leaf magnesium (Mg) content per leaf dry mass									6			1			2		1			1				1						8									9				1
leaf manganese (Mn) content per leaf dry mass									6						2															8									9
leaf maximum water use efficiency									1																														1
leaf nitrate (NO3-) content per leaf dry mass									2																					2									2
leaf nitrogen (N) content per leaf area					1							1						1			1	1				1			1		1	1				1							1	1	1		1		1
leaf nitrogen (N) content per leaf dry mass	1	1			5	2			15			4	1	1	4	1	1	4		1	1	1		1	1	3	2	3	3	14	2	3				3			13	2			3	2	3	1	2		1
leaf nitrogen (N) retranslocation prior to leaf senescence									3																														2
leaf oxalate content per leaf dry mass									2																					2									2
leaf phenolics content (polyphenol) per leaf dry mass															1															1									1
leaf phosphorus (P) content per leaf dry mass					2				11			1			2		1			1				1				2		10									11				1			1
leaf phosphorus (P) retranslocation prior to leaf senescence									3																														2
leaf photosynthesis rate per leaf area	2		1		8	1			3			8	2				1	8		3		2		2	3	1	3	2	2	3			1			5			4	4			6		1	2	3
leaf potassium (K) content per leaf dry mass					2				6			1			2		1			1				1				2		8									9				1			1
leaf sclerophyly index					1	1							1	1		1		1								1	1				1	1				1				1			1	1	1
leaf sodium (Na) content per leaf dry mass					1				5			2			2		1	1		1	1	1		1		1			3	6	1	1				1			6				2	1	1	1	1		1
leaf soluble tannins per leaf mass																													2
leaf sulfur (S) content per leaf dry mass									8						2															10									10
leaf thickness	4		1	1	5	2			1			4	3	1	2	3	1	4		2				1	2	2	4	3	1	3	1	2	1	1		4			3	4			3	1	2	2
leaf total aminoacid content per leaf mass									1																					1									1
leaf total carbohydrates															2														2	2									1
leaf total organic carbon per leaf mass									2
leaf toughness					1	1			1				1	1		1		1								1	1			1	1	1				1			1	1			1	1	1
leaf transpiration rate per leaf area					1	1			1			1	1					1		1					1	1							1						2
leaf water content per leaf area	1	1			1							2						2			1	1				3	1		1		1	1				2		1		1			2	1	1		1		1
leaf water content per leaf dry mass	1		1		3	1						1	1	1	2	1	1	4		1				1		2	2	1	2	2	1	2		1		3		1	2	2			3	1	2
leaf zinc (Zn) content per leaf dry mass									1						2															4									5
maximum salinity	1		1		1		1		1			1	1				1	1		1		1	1	1	1	1	1			1	1	1		1	1	1	1		1	1	1		1	1	1		1
mean maximum height					1	1	1					1	1		1	1		1		1		1			1	1																			1	1	2
plant growth form					1													1		1					1	1					1					1				1					1
plant position in the intertidal	2	1	2		2	1	1		2	1		2	1	1	1	2	2	2	1	2		2	1	2	2	2	2	2		1	2	2	2	2	1	2	1	2	2	2	1	1	2	2	2	1	2	1	1
plant preferred substrate					1								1					1		1					1	1					1		1			1				1					1		1
Plant tolerance to drought	1		1		1				1			1				1	1	1		1		1		1	1	1	1	1			1	1	1	1		1		1	1	1			1		1		1
plant tolerance to low temperature	1		1		1				1			1				1	1	1		1		1		1	1	1	1	1			1	1	1	1		1		1		1			1	1	1		1
plant tolerance to salt	1		1		1	1	1		2	1		2	1	1		2	2	2		2		2		2	2	2	1	2		1	2	2	2	1		2		1	2	2	1	1	2		2	1	2
plant tolerance to shade	1		1		1		1		1			1	1			1	1	1		1		1	1	1	1	1	1			1	1	1			1	1	1		1	1	1		1		1		1
pneumatophore C/N ratio									1
pneumatophore carbon content per mass									1
presence of salt glands	1		1		1	1	1		1	1		1	1	1	1	1	1	1	1	1		1		1	1	1		1	1	1	1	1	1	1	1	1			1	1	1	1	1	1	1	1	1	1
root C/N ratio																																							1
root carbon (C) content per mass																																							1
root nitrogen (N) content per mass																																							1
root porosity	1				1				1									1											1	1									1				1			1
root to shoot ratio									1																														1
root type	1	1	1		1	1	1		1	1		1	1	1	1	1	1	1	1	1		1		1	1	1	1	1	1	1	1	1	1	1	1	1	1	1	1	1	1	1	1	1	1	1	1	1	1
seed air dried mass									1			1					1	1								1				1									1				1
seed C/N ratio									1																					1
seed fresh mass												1					1	1		1				1	1	1						1											1
seed litter carbon (C) content per dry mass									1																					1
seed litter nitrogen (N) content per dry mass									1																					1
sexual type					1	1			1			1	1					1		1					1	1				1	1		1			1			1	1					1		1
type of embryo development			1		1	1			1			1	1				1	1		1				1	1	1				1	1	1	1										1		1		1
wood density					2	3	1		6			5	2			1	1	4	1	3		1			1	6		4		2	4	1				2	2		7	5	3		1	2	2	2	2	1
Grand Total	31	6	25	2	85	43	10	4	203	6	4	92	34	16	89	28	50	95	9	56	6	25	3	42	43	73	32	38	35	223	42	47	23	18	7	75	7	13	277	60	11	6	83	25	62	25	41	9	12
[truncated: 7 more columns]
